# Supplementary material for: Roles of Human Liver Cytochrome P450 Enzymes in Tenatoprazole Metabolism
Source: Pharmaceutics. 2022 Dec 21;15(1):23. doi: 10.3390/pharmaceutics15010023 (PMC9863764; doi:10.3390/pharmaceutics15010023)
Supplement: Supplementary file 1 [file pharmaceutics-15-00023-s001.zip]

Archive with 1 entries (1 files):
- pharmaceutics-1983470-supplementary.pdf
